# Supplementary material for: Personality and Motivation to Comply With COVID-19 Protective Measures in Germany
Source: Front Psychol. 2022 Jun 13;13:893881. doi: 10.3389/fpsyg.2022.893881 (PMC9234562; doi:10.3389/fpsyg.2022.893881)
Supplement: Supplementary file 2 [file Data_Sheet_2.ZIP]

Archive with 1 entries (1 files):
- Data Set_Personality and COVID-19 protective measures.sav
